# Supplementary material for: Non-Invasive Detection of Anti-Inflammatory Bioactivity and Key Chemical Indicators of the Commercial Lanqin Oral Solution by Near Infrared Spectroscopy
Source: Molecules. 2022 May 5;27(9):2955. doi: 10.3390/molecules27092955 (PMC9099839; doi:10.3390/molecules27092955)
Supplement: Supplementary file 1 [file molecules-27-02955-s001.zip]

Archive with 1 entries (1 files):
- molecules-1692597-supplementary.pdf
